# Supplementary material for: A Standardized Lindera obtusiloba Extract Improves Endothelial Dysfunction and Attenuates Plaque Development in Hyperlipidemic ApoE-Knockout Mice
Source: Plants (Basel). 2021 Nov 18;10(11):2493. doi: 10.3390/plants10112493 (PMC8618780; doi:10.3390/plants10112493)
Supplement: Supplementary file 1 [file plants-10-02493-s001.zip]

Archive with 1 entries (1 files):
- plants-1450792-supplementary.pdf
